# Supplementary material for: FABP4 Expression in Subcutaneous Adipose Tissue Is Independently Associated with Circulating Triglycerides in Obesity
Source: J Clin Med. 2023 Jan 28;12(3):1013. doi: 10.3390/jcm12031013 (PMC9917808; doi:10.3390/jcm12031013)
Supplement: Supplementary file 1 [file jcm-12-01013-s001.zip]

Archive with 1 entries (1 files):
- jcm-2142736-supplementary.pdf
